# Supplementary material for: Deep learning based cardiac disorder classification and user authentication for smart healthcare system using ECG signals
Source: PeerJ Comput Sci. 2025 Sep 16;11:e3082. doi: 10.7717/peerj-cs.3082 (PMC12453811; doi:10.7717/peerj-cs.3082)
Supplement: Supplemental Information 1 [file peerj-cs-11-3082-s001.ipynb]

# %% [code]
import os
os.environ["CUDA_DEVICE_ORDER"]="PCI_BUS_ID"   # see issue #152
os.environ["CUDA_VISIBLE_DEVICES"]="4"

# %% [code]
# importing libraries
import numpy as np # linear algebra
import pandas as pd # data processing, CSV file I/O (e.g. pd.read_csv)
import os, tqdm, re, time, itertools, sys
import seaborn as sns
from sklearn.model_selection import train_test_split
from sklearn.svm import SVC
from sklearn.ensemble import RandomForestClassifier, ExtraTreesClassifier
from sklearn.metrics import accuracy_score, classification_report, confusion_matrix, plot_confusion_matrix
from keras.layers import Conv2D, Conv1D, MaxPooling2D, MaxPooling1D, Flatten, BatchNormalization, Dense, Dropout
from keras.utils.np_utils import to_categorical
from keras.models import Sequential
from keras.callbacks import CSVLogger, ModelCheckpoint
import matplotlib.pyplot as plt

# %% [code]
import warnings
warnings.filterwarnings('ignore')

# %% [code]
# loading all data files into memory
start = time.time()

data_train = pd.read_csv('/data1/hom1/ict06/ECG Classification/mitbih_train.csv', header=None)
data_test = pd.read_csv('/data1/hom1/ict06/ECG Classification/mitbih_test.csv', header=None)
abnormal = pd.read_csv('/data1/hom1/ict06/ECG Classification/ptbdb_abnormal.csv', header=None)
normal = pd.read_csv('/data1/hom1/ict06/ECG Classification/ptbdb_normal.csv', header=None)

end = time.time()
print('Time taken: %.3f seconds' % (end-start))

print('Data loaded........')

# %% [code]
normal = normal.drop([187], axis=1)
abnormal = abnormal.drop([187], axis=1)

# %% [code]
data_train.isnull().sum().to_numpy()


# %% [code]
# checking the dataset shape
abnormal.shape, normal.shape

# %% [code]
# view first 4 rows of data
data_train.head(4)

# %% [code]
# checking the columns
data_train.columns

# %% [code]
flatten_y = abnormal.values
flatten_y = flatten_y[:, 5:70].flatten()
flatten_y

# %% [code]
#Abnormal ECG visualization
plt.figure(figsize=(15, 3))
plt.title('ECG Visualization of Abormal Persons')
plt.subplot(1, 5, 1)
plt.plot(abnormal.values[0][5:50])
plt.subplot(1, 5, 2)
plt.plot(abnormal.values[10][5:50])
plt.subplot(1, 5, 3)
plt.plot(abnormal.values[20][5:50])
plt.subplot(1, 5, 4)
plt.plot(abnormal.values[40][5:50])
plt.subplot(1, 5, 5)
plt.plot(abnormal.values[44][5:50])

# %% [code]
#Normal ECG visualization
plt.figure(figsize=(15, 3))
plt.title('ECG Visualization of Normal Persons')
plt.subplot(1, 5, 1)
plt.plot(normal.values[0][5:50])
plt.subplot(1, 5, 2)
plt.plot(normal.values[10][5:50])
plt.subplot(1, 5, 3)
plt.plot(normal.values[20][5:50])
plt.subplot(1, 5, 4)
plt.plot(normal.values[40][5:50])
plt.subplot(1, 5, 5)
plt.plot(normal.values[77][5:50])

# %% [code]
fig, axs = plt.subplots(4)
fig.suptitle('Vertically stacked ECG plots of Normal People')
axs[0].plot(normal.values[10][1:70])
axs[1].plot(normal.values[55][1:70])
axs[2].plot(normal.values[87][1:70])
axs[3].plot(normal.values[98][1:70])

# %% [code]
# viewing the distribution of beats in our dataset 
plt.figure(figsize=(10, 8))
circle = plt.Circle((0, 0), 0.7, color='white')
plt.pie(data_train[187].value_counts(), labels=['Non-Ectopic Beats', 'Superventrical Ectopic', 'Ventricular Beats',
                                                'Unknown', 'Fusion Beats'], colors=['blue', 'magenta', 'cyan', 
                                                                                   'red', 'grey'])
p = plt.gcf()
p.gca().add_artist(circle)

# %% [code]
sns.set_style('darkgrid')
plt.figure(figsize=(10, 5))
plt.plot(data_train.iloc[0, 0:187])

# %% [code]
# Data Preprocessing
# making the class labels for our dataset
data_1 = data_train[data_train[187] == 1]
data_2 = data_train[data_train[187] == 2]
data_3 = data_train[data_train[187] == 3]
data_4 = data_train[data_train[187] == 4]

sns.set_style('darkgrid')
plt.figure(figsize=(8, 5))
plt.plot(data_train.iloc[0, 0:187], color='green', label='Normal Heartbeats')
plt.plot(data_1.iloc[0, 0:187], color='blue', label='Supraventricular Heartbeats')
plt.xlabel('Time')
plt.ylabel('Amplitude')
plt.legend()

# %% [code]
sns.set_style('darkgrid')
plt.figure(figsize=(8, 5))
plt.plot(data_train.iloc[0, 0:187], color='red', label='Normal Heartbeats')
plt.plot(data_4.iloc[0, 0:187], color='grey', label='Unknown Heartbeats')
plt.xlabel('Time')
plt.ylabel('Amplitude')
plt.legend()

# %% [code]
y_abnormal = np.ones(abnormal.shape[0])
y_abnormal = pd.DataFrame(y_abnormal)

y_normal = np.zeros(normal.shape[0])
y_normal = pd.DataFrame(y_normal)

# merging the original dataframe
X = pd.concat([abnormal, normal], sort=True)
y = pd.concat([y_abnormal, y_normal], sort=True)

print(X.shape)
print(y.shape)

# %% [code]
#Data Augmentation
from sklearn.utils import resample
data_1_resample = resample(data_1, n_samples=20000, 
                           random_state=123, replace=True)
data_2_resample = resample(data_2, n_samples=20000, 
                           random_state=123, replace=True)
data_3_resample = resample(data_3, n_samples=20000, 
                           random_state=123, replace=True)
data_4_resample = resample(data_4, n_samples=20000, 
                           random_state=123, replace=True)
data_0 = data_train[data_train[187] == 0].sample(n=20000, random_state=123)

# %% [code]
train_dataset = pd.concat([data_0, data_1_resample, data_2_resample, data_3_resample, 
                          data_4_resample])

# %% [code]
# viewing the distribution of beats in our dataset 
plt.figure(figsize=(10, 8))
circle = plt.Circle((0, 0), 0.7, color='white')
plt.pie(train_dataset[187].value_counts(), labels=['Non-Ectopic Beats', 'Superventrical Ectopic', 'Ventricular Beats',
                                                'Unknown', 'Fusion Beats'], colors=['blue', 'magenta', 'cyan', 
                                                                                   'red', 'grey'])
p = plt.gcf()
p.gca().add_artist(circle)

# %% [code]
target_train = train_dataset[187]
target_test = data_test[187]
target_train.unique()

# %% [code]
y_train = to_categorical(target_train)
y_test = to_categorical(target_test)
y_train[:4]

# %% [code]
# making train & test splits
X_train = train_dataset.iloc[:, :-1].values
X_test = data_test.iloc[:, :-1].values

# %% [code]
print(X_train.shape)
print(X_test.shape)
print(y_train.shape)
print(y_test.shape)

# %% [code]
X_train = X_train.reshape(len(X_train), X_train.shape[1], 1)
X_test = X_test.reshape(len(X_test), X_test.shape[1], 1)
X_train.shape, X_test.shape

# %% [code]
from tensorflow.keras.callbacks import ReduceLROnPlateau
lrr= ReduceLROnPlateau(monitor='val_accuracy', factor=.001, patience=3, min_lr=1e-7)

# %% [code]
from keras.layers import Dense, Dropout, LSTM, Embedding,Flatten
from keras_preprocessing.sequence import pad_sequences
from keras.models import Sequential
import tensorflow as tf
from keras.callbacks import EarlyStopping

lstm_model = Sequential()
lstm_model.add(LSTM(32, input_shape=(187, 1) , return_sequences=True))
lstm_model.add(Dropout(0.2))
lstm_model.add(LSTM(64, return_sequences=True))
lstm_model.add(Dropout(0.1))
lstm_model.add(Flatten())

lstm_model.add(Dense(64, activation='relu'))
lstm_model.add(Dense(64, activation='relu'))
lstm_model.add(Dense(5, activation='softmax'))

lstm_model.compile(loss='categorical_crossentropy', optimizer='adam', metrics=['accuracy'])
lstm_model.summary()

# %% [code]
logger = CSVLogger('logs.csv', append=True)
his = lstm_model.fit(X_train, y_train, epochs=50, batch_size=32, 
          validation_data=(X_test, y_test), callbacks=[lrr])

# %% [code]
lstm_model.evaluate(X_test, y_test)


# %% [code]
history = his.history
history.keys()

epochs = range(1, len(history['loss']) + 1)
acc = history['accuracy']
loss = history['loss']
val_acc = history['val_accuracy']
val_loss = history['val_loss']

plt.figure()
plt.title('Training and Validation Accuracy')
plt.xlabel('Epochs')
plt.ylabel('Accuracy')
plt.plot(epochs, acc, label='accuracy')
plt.plot(epochs, val_acc, label='val_acc')
plt.legend()

plt.figure()
plt.title('Training and Validation Loss')
plt.xlabel('Epochs')
plt.ylabel('Loss')
plt.plot(epochs, loss, label='loss')
plt.plot(epochs, val_loss, label='val_loss')
plt.legend()

# %% [code]
y_pred = lstm_model.predict(X_test)
y_real = np.argmax(y_pred, axis = 1)
confusion_matrix(np.argmax(y_test, axis = 1), y_real)

# %% [code]
plt.figure()
sns.heatmap(confusion_matrix(np.argmax(y_test, axis = 1), y_real), annot=True, fmt='0.0f', cmap='Blues')

# %% [code]
import pandas as pd
import matplotlib.pyplot as plt
metrics = pd.DataFrame(lstm_model.history.history)
metrics

# %% [code]
ECGlstm_model_history_df = pd.DataFrame(his.history) 
with open('ECGlstm_model_history_df.csv', mode='w') as f:
   ECGlstm_model_history_df.to_csv(f)

# %% [code]
lstm_model.save('/data1/hom1/ict06/Models/ECG_LSTM50epochs.h5')

# %% [code]
plt.figure()
plt.title('Training and Validation Accuracy')
plt.xlabel('Epochs')
plt.ylabel('Accuracy')
plt.plot(epochs, acc, label='accuracy')
plt.plot(epochs, val_acc, label='val_acc')
plt.legend()
plt.savefig('ECG_LSTM50epochsaccuracy.png', dpi=300, bbox_inches='tight')

# %% [code]
plt.figure()
plt.title('Training and Validation Loss')
plt.xlabel('Epochs')
plt.ylabel('Loss')
plt.plot(epochs, loss, label='loss')
plt.plot(epochs, val_loss, label='val_loss')
plt.legend()
plt.savefig('ECG_LSTM50epochsloss.png', dpi=300, bbox_inches='tight')

# %% [code]
plt.figure()
sns.heatmap(confusion_matrix(np.argmax(y_test, axis = 1), y_real), annot=True, fmt='0.0f', cmap='Blues')
plt.savefig('ConfusionMatrixECG_LSTM50epochs.png', dpi=300, bbox_inches='tight')

# %% [code]
